# Supplementary material for: Genome assembly and transcriptome resource for river buffalo, Bubalus bubalis (2n = 50)
Source: Gigascience. 2017 Sep 1;6(10):1–6. doi: 10.1093/gigascience/gix088 (PMC5737279; doi:10.1093/gigascience/gix088)
Supplement: Additional files [file gix088_supp.zip › Additional_File_1_TableS1_RNASeq.xlsx]

## Sheet: Sheet1
Tissue	run_accession	Read Length	Paired end 1 location	Paired end 2 location	Total Transcripts
Tongue	ERR315616	101	25523271	25523271	51046542
Rumen	ERR315617	99	17191166	17191166	34382332
Abomasum	ERR315618	101	26824300	26824300	53648600
Small intestine	ERR315619	99	20197851	20197851	40395702
Large intestine	ERR315620	101	52173892	52173892	104347784
Obex	ERR315621	101	32950636	32950636	65901272
Pituitary gland	ERR315622	101	27200999	27200999	54401998
Spinal cord	ERR315623	99	32196531	32196531	64393062
White blood cells	ERR315624	99	41469667	41469667	82939334
Cerebellum	ERR315625	99	61394704	61394704	122789408
Bone marrow	ERR315626	99	22925008	22925008	45850016
Muscle longissimus dorsi	ERR315627	99	16072333	16072333	32144666
Muscle semitendinosus	ERR315628	99	17497334	17497334	34994668
Testis	ERR315629	99	19602690	19602690	39205380
Thyroid	ERR315630	99	13224006	13224006	26448012
Heart	ERR315631	99	26317683	26317683	52635366
Ovary: corpus luteum	ERR315632	99	20815543	20815543	41631086
Ovary: follicle	ERR315633	99	34160457	34160457	68320914
Oviduct	ERR315634	99	28665125	28665125	57330250
Endometrium	ERR315635	99	29236921	29236921	58473842
Mammary gland	ERR315636	99	19110722	19110722	38221444
Embryo pool	ERR315637	99	33272192	33272192	66544384
Embryo single	ERR315638	101	5314262	5314262	10628524
Thymus	ERR315639	99	21877572	21877572	43755144
Mesenteric lymph node	ERR315640	99	19182966	19182966	38365932
Spleen	ERR315641	99	25717349	25717349	51434698
Liver	ERR315642	99	22753265	22753265	45506530
Pancreas	ERR315643	99	45846672	45846672	91693344
Kidney	ERR315644	99	24665401	24665401	49330802
Lung	ERR315645	101	20851048	20851048	41702096
