# Supplementary material for: Genome assembly and transcriptome resource for river buffalo, Bubalus bubalis (2n = 50)
Source: Gigascience. 2017 Sep 1;6(10):1–6. doi: 10.1093/gigascience/gix088 (PMC5737279; doi:10.1093/gigascience/gix088)
Supplement: Additional files [file gix088_supp.zip › Additional_File_2_TableS2_CDS_mRNA_and_exons.xlsx]

## Sheet: Sheet1
Species	Common name	Assembly	Annotation Release	Mean CDS	Median CDS	Mean mRNA	Median mRNA	Mean exon	Median exon	Mean number of exons	Median number of exons
Bubalus bubalis	Water buffalo	GCF_000471725.1	100	1787	1332	3016	2462	291	135	10.73	8
Bos taurus	Cattle	GCF_000003055.6	105	1938	1404	3300	2631	331	141	11.16	8
Capra hircus	Goat	GCF_001704415.1	102	2015	1455	3488	2831	314	138	12.07	9
Ovis aries	Sheep	GCF_000298735.2	102	1972	1413	3845	3020	391	141	11.77	9
Sus scrofa	Pig	GCF_000003025.5	105	1642	1218	2766	2214	301	140	8.42	6
